# Supplementary material for: Afadin-deficient mouse retinas exhibit severe neuronal lamination defects but preserve visual functions
Source: eLife. 2025 Dec 22;14:RP105627. doi: 10.7554/eLife.105627 (PMC12721710; doi:10.7554/eLife.105627)
Supplement: Figure 2—figure supplement 1—source data 1. [file elife-105627-fig2-figsupp1-data1.zip]

Archive with 2 entries (2 files):
- Figure 2-figure supplement 2, Source Data 1 .pdf
- __MACOSX/._Figure 2-figure supplement 2, Source Data 1 .pdf
